# Supplementary material for: Mitochondrial fission surveillance is coupled to Caenorhabditis elegans DNA and chromosome segregation integrity
Source: PLoS Genet. 2025 Apr 25;21(4):e1011678. doi: 10.1371/journal.pgen.1011678 (PMC12064022; doi:10.1371/journal.pgen.1011678)
Supplement: S1 Data — (XLSX) [file pgen.1011678.s009.xlsx]

## Sheet: Sheet1
Gene ID
M01B12.5
F53G12.6
T09B4.7
T21G5.1
C54G4.1
F52F12.3
C35E7.10
ZC239.7
F59A6.1
ZK177.2
C56C10.6
EMPTY
K03E5.3
W03G9.5
F37E3.3
C48B6.6
F52B5.2
Y106G6A.1
T27C10.5
C17F4.6
F59A6.4
F59E12.2
F54H5.2
F21F3.2
DAF-2
T05E8.2
C55B7.10
F22D6.1
T01H8.1
Y106G6D.4
W04G5.6
F53C3.1
F09C12.2
F59E12.3
T19D12.5
ZC123.4
C24G7.5
C09D4.3
ZC581.1
F22D6.5
F39H11.3
Y106G6E.1
F33E2.2
PMK-1
C34F11.5
EMPTY
F41G3.5
K12C11.4
T01A4.1
F59A3.8
ZC581.2
K10D3.5
DAF-16
Y106G6E.6
Y18D10A.5
C16A11.3
ZK622.1
C25H3.1
B0252.1
W03F11.2
W09C3.1
B0414.7
ZC581.7
C01H6.9
C36B1.10
T20F10.1
W04A8.7
M03A1.1
F08B1.2
F28B12.3
B0495.2
F23C8.7
EMPTY
C34G6.5
ZC581.9
R06C7.8
M04C9.5
B0511.4
F49B2.5
T05A7.6
F09E5.1
C29H12.5
C41C4.4
F23C8.8
C10H11.9
B0207.7
E02D9.1
H05L14.1
F26E4.5
C34B2.3
F22E5.3
C33F10.2
EEED8.9
C32D5.2
T05C12.1
L4440
R09D1.12
ZK938.5
W02B12.12
Y48B6A.10
C03C10.1
F26A1.3
C05H8.1
R151.4
C07A9.3
W06F12.1
K11H12.9
EMPTY
R134.1
C08H9.5
C47D12.1
C29F9.7
C03C10.2
F26A1.4
C05D10.2
K06H7.8
T05G5.3
W06F12.3
C44C8.6
F35C11.3
DAF-2
C08H9.8
ZK930.1
T17A3.1
F43C1.2
C35D10.4
T17E9.1
C14B9.4
ZK632.3
F29C4.1
K07A9.2
K08F8.1
R134.2
R05H5.4
F49C5.4
T17A3.8
B0285.1
C45G9.1
F42A10.4
PMK-1
M03C11.1
EMPTY
F52C12.2
ZK1067.1
AH6.1
ZK970.5
Y38F1A.1
W02B3.2
DAF-16
T15B12.2
R13F6.7
ZK370.5
D2045.5
F18F11.4
T26C12.4
C01G6.8
F35H8.7
R166.5
Y81G3A.3
C24A1.3
C28A5.6
W03A5.1
F57B9.8
PAR2.3
D2045.7
T07A9.3
ZC416.4
M176.6
EMPTY
C14A4.13
Y39G8C.2
W04B5.5
F25F2.1
D1044.3
F31E3.2
R107.4
Y52D3.1
W03G1.6
T22B11.3
M176.9
Y53C12A.1
R03D7.5
K09E4.1
F45H7.4
F35G12.3
C05D2.1
C06E8.3
ZK507.1
T27E9.3
C18H7.4
R11E3.1
L4440
ZK354.2
D2024.1
B0218.5
T13H10.1
K11E8.1
M7.7
ZK896.8
C49C3.10
K09C6.8
F09G2.1
T06E4.3
EMPTY
T11F8.4
B0496.3
C07G1.3
T04B2.2
Y43C5B.2
C08F8.6
F49E11.1
C06A12.4
C38C3.4
K07C11.2
C50H2.7
C09B9.4
DAF-2
F55G1.8
C09G4.2
W01B6.2
F01D4.3
C05C12.1
K09B11.1
F11E6.8
C24G6.2
C16D9.2
C12D8.10
R13H9.5
C39H7.1
T06C10.3
C49C8.1
W01B6.5
T25B9.4
F22B3.8
K09B11.5
PMK-1
F12F3.2
EMPTY
B0024.6
R13H9.6
C55C3.4
T06C10.6
C46C2.1
C04G2.2
DAF-16
C10C6.1
Y38H8A.3
DC2.7
K08B12.5
F38E1.3
C45B11.1
W03F8.2
K08B4.5
C49H3.1
W08D2.8
C04G2.10
T25B9.5
H01G02.2
Y38H8A.4
R02C2.1
T10H9.2
F52E1.4
B0240.3
F36H12.8
EMPTY
F42G8.3
K07F5.4
C04G6.1
ZK593.9
ZK617.1
Y116A8C.24
R02C2.2
ZC404.9
T19A5.2
D2023.6
F36H12.9
C25A8.5
F42G8.4
F32B6.10
C04H5.4
Y69E1A.3
C27D8.1
C49C3.2
K09C6.7
K11C4.1
C50F4.10
F57F5.5
L4440
H39E23.1
Y38H6C.20
F11D5.3
F35C8.1
K08A8.1
F42G10.2
F59F3.5
F17E5.1
F16B12.5
F38E9.5
Y39G10AR.3
EMPTY
C53A5.4
T03D8.5
R11G1.4
F35C8.2
R03G5.2
VZC374L.1
F58A3.2
F09A5.2
K04C1.5
F22H10.5
Y47G6A.5
F55C5.7
DAF-2
T08D2.7
C01C4.3
C25F6.4
F22F1.2
F46F6.2
F46C3.1
K08H2.5
E02H4.3
T01C8.1
Y47G6A.13
F23H12.6
T01G5.1
R04A9.5
F47F2.1
F46G11.3
F13B9.5
ZC504.3
C44C10.7
PMK-1
E02H4.6
EMPTY
Y48G1BL.2
R90.1
M01B2.1
F28C10.3
C16B8.1
C09B8.7
DAF-16
ZC504.4
F54F7.5
F15A2.6
C44H4.6
C30G4.3
Y54E10BL.6
W07G4.3
F21H7.9
F13C5.2
F20B6.8
C03B1.5
F08F1.1
F59F5.3
B0198.3
F18H3.5
T04C10.1
H25P06.2
Y65B4A.9
R10D12.10
EMPTY
K02E10.7
F14H12.4
T14E8.1
D1073.1
M79.1
T01H10.4
R01E6.1
F46F2.2
ZK909.2
H12I13.1
T08G5.2
T25E12.4
F58H12.1
T07F12.4
C36B7.1
F19C6.1
F59F3.1
F19H6.1
C04A11.3
K09A9.1
Y18H1A.10
Y38E10A.8
L4440
Y73B6A.2
H42K12.1
B0207.4
F33D11.7
C30F8.4
ZC412.2
EMPTY
EMPTY
EMPTY
EMPTY
EMPTY
EMPTY
Y73B6A.1
E01H11.1
B0478.1
Y50D4B.6
W09C5.5
F40A3.5
EMPTY
EMPTY
EMPTY
EMPTY
EMPTY
Y39G8B.5
DAF-2
B0205.7
M176.7
R06A10.4
Y53F4B.1
F39F10.3
EMPTY
EMPTY
EMPTY
EMPTY
EMPTY
Y79H2A.11
Y43D4A.6
B0218.3
Y60A3A.12
Y71F9AL.2
Y51B9A.9
ZC373.3
EMPTY
PMK-1
EMPTY
EMPTY
EMPTY
Y111B2A.1
Y43D4A.6
F28H6.1
Y60A3A.1
F58D5.4
DAF-16
W10G6.2
EMPTY
EMPTY
EMPTY
EMPTY
EMPTY
Y55D5A.5
Y59A8B.23
B0464.5
C38C3.5
MISTAKE
F55A8.2
F32D8.1
EMPTY
EMPTY
EMPTY
EMPTY
EMPTY
B0545.1
EMPTY
Y39G10AL.3
Y69F12A.1
MISTAKE
ZK354.6
Y71F9B.7
EMPTY
EMPTY
EMPTY
EMPTY
EMPTY
Y52D5A.2
Y39H10A.7
F35C8.3
Y50D7A.3
Y119C1B.8
ZK596.2
Y32H12A.7
EMPTY
EMPTY
EMPTY
EMPTY
EMPTY
aSWK454
aSWK457
aSWK467
B0261.2
B0302.1
C01C7.1
C36B7.2
F09B12.6
F16B12.7
F39F10.2
F57C7.1
R09D1.13
T10B5.2
W06B3.2
Y105C5.y
Y105C5B.2
Y105E8B.3
Y40A1A.1
Y42A5A.4
Y48G1C.2
Y58A7A.f
Y59A8B.14
Y66D12A.20
Y73B6A.5
Y92H12A.1
ZC373.4
ZC449.6
ZK455.2
ZK524.4
ZK666.8
