# Supplementary material for: Mitochondrial fission surveillance is coupled to Caenorhabditis elegans DNA and chromosome segregation integrity
Source: PLoS Genet. 2025 Apr 25;21(4):e1011678. doi: 10.1371/journal.pgen.1011678 (PMC12064022; doi:10.1371/journal.pgen.1011678)
Supplement: S2 Data — (XLSX) [file pgen.1011678.s010.xlsx]

## Sheet: Sheet1
Gene ID
C07F11.d
C53D5.a
C53D5.b
C53D5.c
C53D5.d
C53D5.e
C53D5.f
C53D5.g
C53D5.h
C53D5.i
C54G6.1
C54G6.2
C54G6.3
C54G6.4
F37F2.1
F37F2.2
F37F2.3
F53G12.1
F53G12.10
F53G12.11
F53G12.2
F53G12.3
F53G12.4
F53G12.5
F53G12.6
F53G12.7
F53G12.8
F53G12.9
F54A5.1
F54A5.2
F54A5.3a
F56A6.1
F56A6.2
F56A6.3
F56A6.4
F56C11.1
F56C11.2
F56C11.3
F56C11.5
F56C11.6
K10E9.1
K10E9.2
K12C11.1
K12C11.2
K12C11.3
K12C11.4
R06A10.1
R06A10.2
R06A10.3
R06A10.4
R119.1
R119.2
R119.3
R119.4
R119.5
R119.6
R119.7
T06A4.1
T06A4.2
T06A4.3
W04C9.1
W04C9.2
W04C9.3
W04C9.4
W04C9.5
W04C9.6
Y34D9B.a
Y73A3A.1
Y95B8A_79.a
Y95B8A_82.a
Y95B8A_82.b
Y95B8A_84.a
Y95B8A_84.b
Y95B8A_84.c
Y95B8A_84.d
Y95B8A_84.e
Y95B8A_84.f
Y95B8A_84.g
Y95B8A_84.h
Y95B8A_84.i
Y95B8A_84.j
Y95B8A_85.a
Y95B8A_85.b
Y95B8A_85.c
Y95B8A_85.d
Y95B8A_85.e
Y95B8A_85.f
Y95B8A_85.g
Y95B8A_85.h
ZC123.1
ZC123.2
ZC123.3
ZC123.4
ZK993.a
ZK993.b
ZK993.c
C45E1.1
C45E1.3
C45E1.4
C53H9.2
C55C2.1
C55C2.2
C55C2.3
C55C2.4
C55C2.5
F12B6.1
F12B6.2
F12B6.3
F23C8.1
F23C8.11
F23C8.12
F23C8.3
F23C8.4
F23C8.5
F23C8.6
F23C8.7
F23C8.8
F23C8.9
F32B5.1
F32B5.2
F32B5.3
F32B5.4
F32B5.6
F32B5.7
F32B5.8
F40E3.2
F40E3.3
F40E3.5
F40E3.6
F47G6.1
F47G6.2
F47G6.3
F47G6.4
K07A3.a
K07A3.b
K07A3.c
K09H9.1
K09H9.2
K09H9.3
K09H9.4
K09H9.5
K09H9.6
K09H9.7
M01B12.1
M01B12.2
M01B12.3
M01B12.4
M01B12.5
M01D7.1
M01D7.2
M01D7.3
M01D7.4
M01D7.5
M01D7.6
M01D7.7
T16H5.1
W01B11.1
W01B11.2
W01B11.3
W01B11.5
W01B11.6
W03D8.1
W03D8.10
W03D8.2
W03D8.3
W03D8.4
W03D8.5
W03D8.6
W03D8.7
W03D8.8
W03D8.9
W03F11.1
W03F11.2
W03F11.3
W03F11.4
W03F11.5
W03F11.6
W10C8.1
W10C8.2
W10C8.3
W10C8.4
W10C8.5
Y23H5A.1
Y23H5A.2
Y23H5A.3
Y23H5A.4
Y23H5A.5
Y23H5A.6
Y23H5A.7
Y44E3A.1
Y44E3B.1
Y44E3B.2
C32E8.1
C32E8.10
C32E8.11
C32E8.2
C32E8.3
C32E8.4
C32E8.5
C32E8.6
C32E8.7
C32E8.8
C32E8.9
C50F2.1
C50F2.2
C50F2.3
C50F2.4
C50F2.5
C50F2.6
C50F2.7
C50F2.8
D1037.1
D1037.2
D1037.3
D1037.4
D1037.5
F21A9.1
F21A9.2
F25F1.1
F25F1.2
F47B3.1
F47B3.2
F47B3.3
F47B3.4
F47B3.5
F47B3.6
F47B3.7
F53F10.1
F53F10.2
F53F10.3
F53F10.4
F53F10.5
H26D21.1
H26D21.2
K03E5.1
K03E5.2
K03E5.3
K03E5.5
T03F1.1
T03F1.10
T03F1.11
T03F1.2
T03F1.3
T03F1.4
T03F1.5
T03F1.6
T03F1.7
T03F1.8
T03F1.9
T12F5.1
T12F5.2
T12F5.3
T12F5.4
T12F5.5
T20F5.1
T20F5.2
T20F5.3
T20F5.4
T20F5.5
T20F5.6
T20F5.7
T21E3.1
T21E3.2
T21E3.3
T28F2.1
T28F2.2
T28F2.3
T28F2.4
T28F2.5
T28F2.6
T28F2.7
T28F2.8
W05F2.1
W05F2.2
W05F2.3
W05F2.4
W05F2.5
W05F2.6
W05F2.7
Y44E3A.2
Y44E3A.3
Y44E3A.4
Y44E3A.5
Y44E3A.6
Y8G1A.1
Y8G1A.2
ZK770.1
ZK770.3
C09D1.1
C09D1.2
C11D9.1
C18E3.1
C18E3.2
C18E3.3
C18E3.4
C18E3.5
C18E3.6
C18E3.7
C18E3.8
C18E3.9
C24G7.1
C24G7.2
C24G7.3
C24G7.4
C24G7.5
C41D11.1
C41D11.2
C41D11.3
C41D11.4
C41D11.5
C41D11.6
C41D11.7
C41D7.1
C43E11.1
C43E11.10
C43E11.11
C43E11.2
C43E11.3
C43E11.4
C43E11.5
C43E11.6
C43E11.7
C43E11.8
C43E11.9
E01A2.b
E01A2.c
E01A2.d
E01A2.f
E01A2.g
E01A2.h
E01A2.i
F28H1.1
F28H1.2
F28H1.3
F28H1.4
F28H1.5
F47B3.8
F55C7.2
F55C7.3
F55C7.4
F55C7.7
H31G24.c
H31G24.d
R12E2.1
R12E2.10
R12E2.11
R12E2.12
R12E2.13
R12E2.14
R12E2.15
R12E2.2
R12E2.3
R12E2.4
R12E2.5
R12E2.6
R12E2.7
R12E2.8
R12E2.9
T03A1.3
T03A1.4
T21E12.2
T21E12.3
T21E12.4
T21E12.5
Y47D9A.a
Y47D9A.b
Y47D9A.c
Y47D9A.d
Y47D9A.e
Y47D9A.f
Y47D9A.g
ZK973.a
ZK973.b
ZK973.c
ZK973.d
ZK973.e
ZK973.f
ZK973.g
ZK973.h
ZK973.i
ZK973.j
ZK973.k
ZK973.l
ZK973.m
B0041.1
B0041.2
B0041.3
B0041.4
B0041.5
B0041.6
B0041.7
C01F4.1
C01F4.2
C01F4.3
C10H11.1
C10H11.10
C10H11.2
C10H11.3
C10H11.4
C10H11.5
C10H11.6
C10H11.7
C10H11.8
C10H11.9
C41D7.2
C44E4.1
C44E4.2
C44E4.3
C44E4.4
C44E4.5
C44E4.6
D1007.1
D1007.10
D1007.11
D1007.12
D1007.13
D1007.14
D1007.15
D1007.2
D1007.3
D1007.4
D1007.5
D1007.6
D1007.7
D1007.8
D1007.9
F21F3.1
F21F3.2
F21F3.3
F21F3.4
F21F3.5
F21F3.6
F25F8.1
F25F8.2
F28B3.1
F28B3.2
F28B3.3
F28B3.4
F28B3.5
F28B3.6
F28B3.7
F54C1.1
F54D7.1
F54D7.2
F54D7.3
F54D7.4
F57C9.1
F57C9.2
F57C9.3
F57C9.4
F57C9.5
F57C9.6
F57C9.7
F57C9.8
M04F3.1
M04F3.2
M04F3.3
M04F3.4
M04F3.5
T01A4.1
T01A4.2
T01A4.3
T04D1.2
T04D1.3
T04D1.4
W03G9.1
W03G9.2
W03G9.3
W03G9.4
W03G9.5
W03G9.6
W03G9.7
W09C3.1
W09C3.2
W09C3.3
W09C3.4
W09C3.6
W09C3.7
W09C3.8
Y119C1a.a
B0261.1
B0261.2
B0261.4
B0261.5
B0261.6
B0261.7
C01G8.1
C01G8.2
C01G8.3
C01G8.4
C01G8.5
C01G8.6
C01G8.7
C01G8.8
C24A11.1
C24A11.2
C24A11.3
C24A11.4
C24A11.5
C24A11.6
C24A11.7
C24A11.8
C24A11.9
C30H7.1
C30H7.2
C32E12.1
C32E12.2
C32E12.3
C32E12.4
C46H11.1
C46H11.10
C46H11.11
C46H11.2
C46H11.3
C46H11.4
C46H11.5
C46H11.6
C46H11.7
C46H11.8
C46H11.9
F27C1.1
F27C1.10
F27C1.11
F27C1.2
F27C1.3
F27C1.4
F27C1.6
F27C1.7
F27C1.8
F27C1.9
F48C1.1
F48C1.2
F48C1.3
F48C1.4
F48C1.5
F48C1.6
F48C1.7
F48C1.8
F54C1.2
F54C1.3
F54C1.5
F54C1.6
F54C1.7
F54C1.8
F55A12.1
F55A12.2
F55A12.3
F55A12.4
F55A12.5
F55A12.6
F55A12.7
F55A12.8
F55A12.9
F56A3.1
F56A3.2
F56A3.3
F56A3.4
Y110A7A.a
Y110A7A.b
Y110A7A.c
Y110A7A.d
Y110A7A.e
Y110A7A.f
Y110A7A.g
Y110A7A.h
Y110A7A.i
Y110A7A.j
Y110A7A.k
Y110A7A.l
Y110A7A.m
Y110A7A.n
Y110A7A.o
Y110A7A.p
Y110A7A.q
Y110A7A.r
Y110A7A.s
B0414.1
B0414.2
B0414.3
B0414.4
B0414.5
B0414.6
B0414.7
B0414.8
C04F1.1
C04F1.2
C04F1.3
C09D4.1
C09D4.2
C09D4.3
C09D4.4
C09D4.5
C09D4.6
C32F10.1
C32F10.2
C32F10.4
C32F10.5
C32F10.6
C32F10.7
C32F10.8
F27C1.12
F27C1.13
F33D11.1
F33D11.10
F33D11.11
F33D11.2
F33D11.3
F33D11.4
F33D11.5
F33D11.6
F33D11.7
F33D11.8
F33D11.9
F46F11.1
F46F11.2
F46F11.3
F46F11.4
F46F11.5
F46F11.6
F46F11.7
F46F11.8
F46F11.9
F55F8.1
F55F8.2
F55F8.3
F55F8.4
F55F8.5
F55F8.6
F55F8.7
F55F8.8
F55F8.9
F56H1.1
F56H1.2
F56H1.3
F56H1.4
F56H1.5
F59A3.1
F59A3.10
F59A3.2
F59A3.3
F59A3.4
F59A3.5
F59A3.6
F59A3.7
F59A3.8
F59A3.9
M01A10.1
M01A10.2
M01A10.3
M01A10.4
M01A10.5
M01A12.1
M01A12.2
M01E11.1
M01E11.2
M01E11.3
M01E11.4
M01E11.5
M01E11.6
M01E11.7
T05E8.1
T05E8.2
T05E8.3
T19B4.1
T19B4.2
T19B4.3
T19B4.4
T19B4.5
T19B4.6
T19B4.7
T22E7.1
T22E7.2
B0025.1
B0025.2
B0025.3
B0207.1
B0207.10
B0207.11
B0207.12
B0207.2
B0207.3
B0207.4
B0207.5
B0207.6
B0207.7
B0207.8
B0207.9
C06A5.1
C06A5.10
C06A5.2
C06A5.3
C06A5.4
C06A5.5
C06A5.6
C06A5.7
C06A5.8
C06A5.9
C27A12.2
C27A12.3
C27A12.4
C27A12.5
C27A12.6
C27A12.7
C27A12.8
C27A12.9
C34G6.1
C34G6.2
C34G6.3
C34G6.4
C34G6.5
C34G6.6
C34G6.7
C48E7.1
C48E7.2
C48E7.3
C48E7.4
F56F4.1
F56F4.2
F56F4.3
F56F4.4
F56F4.5
F56F4.6
F56F4.7
T05E7.1
T05E7.2
T05E7.3
T05E7.4
T05E7.5
T08B2.10
T08B2.11
T08B2.12
T08B2.2
T08B2.3
T08B2.4
T08B2.5
T08B2.6
T08B2.7
T08B2.8
T08B2.9
T09B4.1
T09B4.10
T09B4.2
T09B4.3
T09B4.4
T09B4.5
T09B4.6
T09B4.7
T09B4.8
T09B4.9
T27A3.1
T27A3.2
T27A3.3
T27A3.4
T27A3.5
T27A3.6
T27A3.7
Y76G2A.1
Y76G2A.2
Y76G2B.a
Y76G2B.b
ZK484.1
ZK484.2
ZK484.3
ZK484.4
ZK484.5
ZK484.6
ZK484.7
ZK484.8
C10G11.1
C10G11.10
C10G11.2
C10G11.3
C10G11.4
C10G11.5
C10G11.6
C10G11.7
C10G11.8
C10G11.9
C48E7.5
C48E7.6
C48E7.7
C48E7.8
C48E7.9
C55B7.1
C55B7.10
C55B7.11
C55B7.12
C55B7.2
C55B7.3
C55B7.4
C55B7.5
C55B7.6
C55B7.7
C55B7.8
C55B7.9
D2092.1
D2092.2
D2092.3
D2092.4
D2092.5
F26B1.1
F26B1.2
F26B1.3
F26B1.4
F26B1.5
F26B1.6
F26B1.7
F37E3.1
F37E3.2
F37E3.3
F48A9.1
F48A9.2
F48A9.3
F57B10.1
F57B10.10
F57B10.11
F57B10.12
F57B10.3
F57B10.4
F57B10.5
F57B10.6
F57B10.7
F57B10.8
F57B10.9
K04F10.1
K04F10.2
K04F10.3
K04F10.4
K04F10.5
K04F10.6
K04F10.7
K06A5.1
K06A5.2
K06A5.3
K06A5.4
K06A5.6
K06A5.7
K06A5.8
R10A10.1
R10A10.2
T10E9.1
T10E9.2
T10E9.3
T10E9.4
T10E9.5
T10E9.6
T10E9.7
T10E9.8
T10E9.9
T23H2.1
T23H2.2
T23H2.3
T23H2.4
T23H2.5
T23H2.6
ZC308.1
ZC308.2
ZC308.3
ZC308.4
ZC328.1
ZC328.2
ZC328.3
ZC328.4
ZC328.5
C17F3.1
C17F3.2
C17F3.3
C30F12.1
C30F12.2
C30F12.3
C30F12.4
C30F12.5
C30F12.6
C30F12.7
C37A2.1
C37A2.2
C37A2.3
C37A2.4
C37A2.5
C37A2.6
C37A2.7
C37A2.8
C48B6.2
C48B6.3
C48B6.4
C48B6.5
C48B6.6
C48B6.7
C48B6.8
C48B6.9
D2092.6
D2092.7
D2092.8
E02D9.1
E02D9.2
F08B6.1
F08B6.2
F08B6.3
F08B6.4
F08B6.5
F15C11.1
F15C11.2
F22D6.1
F22D6.2
F22D6.3
F22D6.4
H06O01.1
H06O01.2
H06O01.3
H06O01.4
K02F2.1
K02F2.2
K02F2.3
K02F2.4
K02F2.5
K02F2.6
T10B11.1
T10B11.2
T10B11.3
T10B11.4
T10B11.5
T10B11.6
T10B11.7
T10B11.8
T10B11.9
T21G5.1
T21G5.2
T21G5.3
T21G5.4
T21G5.5
T23B3.1
T23B3.2
T23B3.3
T23B3.4
T23B3.5
T23B3.6
W01A8.1
W01A8.2
W01A8.3
W01A8.4
W01A8.5
W01A8.6
W02D3.1
W02D3.10
W02D3.2
W02D3.3
W02D3.4
W02D3.5
W02D3.6
W02D3.7
W02D3.8
W02D3.9
ZC581.1
ZC581.2
ZC581.3
ZC581.4
ZC581.5
ZC581.6
ZC581.7
ZC581.9
C01H6.1
C01H6.2
C01H6.3
C01H6.4
C01H6.5
C01H6.6
C01H6.7
C01H6.8
C01H6.9
C15A11.1
C15A11.2
C15A11.3
C15A11.4
C15A11.5
C15A11.6
C15A11.7
C26C6.1
C26C6.2
C26C6.3
C26C6.4
C26C6.5
C26C6.6
F07A5.1
F07A5.2
F07A5.3
F07A5.4
F07A5.5
F07A5.6
F07A5.7
F13G3.1
F13G3.10
F13G3.2
F13G3.3
F13G3.4
F13G3.5
F13G3.6
F13G3.7
F13G3.8
F13G3.9
F21C3.1
F21C3.2
F21C3.3
F21C3.4
F21C3.5
F21C3.6
F22D6.10
F22D6.11
F22D6.12
F22D6.13
F22D6.5
F22D6.6
F22D6.8
F22D6.9
F52A8.1
F52A8.2
F52A8.3
F52A8.4
F52A8.5
F52A8.6
H37N21.1
K07G5.1
K07G5.2
K07G5.3
K07G5.4
K07G5.5
K10D3.1
K10D3.2
K10D3.3
K10D3.4
K10D3.5
M05B5.1
M05B5.2
M05B5.3
M05B5.4
M05B5.5
M05B5.6
R06C7.1
R06C7.10
R06C7.2
R06C7.3
R06C7.4
R06C7.5
R06C7.6
R06C7.7
R06C7.8
R06C7.9
T28F4.1
T28F4.2
T28F4.3
T28F4.4
T28F4.5
T28F4.6
ZK524.1
ZK524.2
ZK524.3
ZK524.4
C26C6.7
C26C6.8
C54G4.1
C54G4.2
C54G4.3
C54G4.4
C54G4.5
C54G4.6
C54G4.7
C54G4.8
C54G4.9
D2005.1
D2005.2
D2005.3
D2005.4
D2005.5
D2005.6
D2030.1
D2030.10
D2030.2
D2030.3
D2030.4
D2030.5
D2030.6
D2030.7
D2030.8
D2030.9
F20G4.1
F20G4.2
F20G4.3
F26A3.1
F26A3.2
F26A3.3
F26A3.4
F26A3.5
F26A3.6
F26A3.7
F27D4.1
F27D4.2
F27D4.4
F27D4.5
F27D4.6
F29D11.1
F29D11.2
F30F8.1
F30F8.2
F30F8.3
F30F8.4
F30F8.5
F30F8.7
F30F8.8
F55D12.1
F55D12.2
F55D12.3
F55D12.4
F55D12.5
F55D12.6
F58H10.1
H05L14.1
H05L14.2
H15N14.1
K04G2.1
K04G2.2
K04G2.3
K04G2.4
R11A5.1
R11A5.2
R11A5.3
R11A5.4
R11A5.5
R11A5.6
R11A5.7
T22C1.1
T22C1.10
T22C1.11
T22C1.3
T22C1.5
T22C1.6
T22C1.7
T22C1.8
T22C1.9
T23G11.1
T23G11.2
T23G11.3
T23G11.4
T23G11.5
T23G11.6
T23G11.7
T23G11.8
T23G11.9
T25G3.1
T25G3.2
T25G3.3
T25G3.4
VH15N14R.1
ZK1014.1
C09H6.1
C09H6.2
C09H6.3
C34B7.1
C34B7.2
C34B7.3
D1081.2
D1081.3
D1081.4
D1081.5
D1081.6
D1081.7
D1081.8
F02E9.1
F02E9.2a
F02E9.3
F02E9.4
F02E9.5
F02E9.6
F02E9.7
F02E9.8
F08A10.1
F10D11.1
F10D11.2
F10D11.3
F10D11.4
F10D11.5
F10D11.6
F16D3.1
F16D3.2
F16D3.4
F16D3.5
F16D3.6
F16D3.7
F18C12.1
F18C12.2
F18C12.3
F52B5.1
F52B5.2
F52B5.3
F52B5.4
F52B5.5
F52B5.6
K02B12.1
K02B12.2
K02B12.3
K02B12.4
K02B12.5
K02B12.6
K02B12.7
K02B12.8
K04G2.10
K04G2.5
K04G2.6
K04G2.7
K04G2.8
K04G2.9
M04C7.1
M04C7.2
M04C7.3
R05D11.1
T01G9.1
T01G9.2
T01G9.3
T01G9.4
T01G9.5
T01G9.6
T01H8.1
T01H8.2
T01H8.3
T01H8.4
T01H8.5
T02E1.1
T02E1.2
T02E1.3
T02E1.4
T02E1.5
T02E1.6
T02E1.7
T02E1.8
T19A6.1
T19A6.2
T19A6.3
T28B8.1
T28B8.2
T28B8.3
T28B8.4
T28B8.5
ZK265.1
ZK265.2
ZK265.3
ZK265.4
ZK265.5
ZK265.6
ZK265.7
ZK265.8
C36B1.1
C36B1.10
C36B1.11
C36B1.12
C36B1.2
C36B1.3
C36B1.4
C36B1.5
C36B1.6
C36B1.7
C36B1.8
C36B1.9
DY3.1
DY3.2
DY3.3
DY3.4
DY3.5
DY3.6
DY3.7
F29D10.1
F29D10.2
F29D10.3
F29D10.4
F29D10.5
F32H2.1
F32H2.2
F32H2.3
F32H2.4
F32H2.5
F32H2.6
F32H2.7
F32H2.8
F32H2.9
F36A2.1
F36A2.10
F36A2.11
F36A2.12
F36A2.13
F36A2.2
F36A2.3
F36A2.4
F36A2.6
F36A2.7
F36A2.8
F36A2.9
F36F2.1
F36F2.2
F39H11.1
F39H11.2
F39H11.3
F39H11.4
F39H11.5
F39H2.1
F39H2.2
F39H2.3
F39H2.4
F43G9.1
F43G9.10
F43G9.11
F43G9.12
F43G9.2
F43G9.3
F43G9.4
F43G9.5
F43G9.6
F43G9.7
F43G9.8
F43G9.9
F53B6.1
F53B6.2
F53B6.4
F53B6.5
F53B6.6
F53B6.7
F55H12.1
F55H12.2
F55H12.3
F55H12.4
K07A12.1
K07A12.2
K07A12.3
K07A12.4
K07A12.5
K07A12.6
R05D11.3
R05D11.4
R05D11.5
R05D11.6
R05D11.7
R05D11.8
T08G11.1
T08G11.2
T08G11.3
T08G11.4
T08G11.5
VF39H2L.1
C12C8.1
C12C8.2
C12C8.3
C17E4.1
C17E4.10
C17E4.11
C17E4.2
C17E4.3
C17E4.4
C17E4.5
C17E4.6
C17E4.7
C17E4.8
C17E4.9
C31H5.1
C31H5.3
C31H5.4
C31H5.5
C31H5.6
C41G7.1
C41G7.2
C41G7.3
C41G7.4
C41G7.5
C41G7.6
C41G7.7
C45G3.1
C45G3.2a
C45G3.3
C45G3.4
F14B4.1
F14B4.2
F14B4.3
F16A11.1
F16A11.2
F25H5.1
F25H5.2
F25H5.3
F25H5.4
F25H5.5
F25H5.6
F25H5.7
F26H9.1
F26H9.2
F26H9.3
F26H9.4
F26H9.5
F26H9.6
F26H9.7
F26H9.8
F30A10.1
F30A10.10
F30A10.2
F30A10.3
F30A10.4
F30A10.5
F30A10.6
F30A10.7
F30A10.8
F30A10.9
F36F2.3
F36F2.4
F36F2.5
F36H2.1
F36H2.2
F36H2.3
F46A9.1
F46A9.2
F46A9.3
F46A9.4
F46A9.5
F46A9.6
H32K16.1
M04C9.1
M04C9.2
M04C9.3
M04C9.4
M04C9.5
M04C9.6
VF36H2L.1
W06D4.1
W06D4.2
W06D4.3
W06D4.4
W06D4.5
W06D4.6
W10D5.1
W10D5.2
W10D5.3
ZK858.1
ZK858.2
ZK858.3
ZK858.4
ZK858.5
ZK858.6
ZK858.7
C03D6.1
C03D6.3
C03D6.4
C03D6.5
C03D6.6
C03D6.8
C04F12.1
C04F12.10
C04F12.2
C04F12.3
C04F12.4
C04F12.5
C04F12.6
C04F12.7
C04F12.8
C04F12.9
C16C2.1
C16C2.2
C16C2.3
C16C2.4
C36F7.1
C36F7.2
C36F7.3a
C36F7.4
C36F7.5
F26E4.1
F26E4.10
F26E4.11
F26E4.12
F26E4.13
F26E4.2
F26E4.3
F26E4.4
F26E4.5
F26E4.6
F26E4.7
F26E4.8
F26E4.9
F35C12.1
F35C12.2
F35C12.3
F42H11.1
F42H11.2
F52F12.1
F52F12.2
F52F12.3
F52F12.4
F52F12.5
F52F12.6
F52F12.7
K02A11.1
K02A11.2
K02A11.3
K07A1.1
K07A1.10
K07A1.11
K07A1.12
K07A1.13
K07A1.2
K07A1.3
K07A1.4
K07A1.5
K07A1.6
K07A1.7
K07A1.8
K07A1.9
K10C3.1
K10C3.2
K10C3.3
K10C3.4
K10C3.5
K10C3.6
T05F1.1
T05F1.10
T05F1.11
T05F1.12
T05F1.2
T05F1.3
T05F1.4
T05F1.5
T05F1.6
T05F1.7
T05F1.8
T05F1.9
T23H4.1
T23H4.2
T23H4.3
Y106G6A.1
Y106G6A.2
Y106G6A.3
Y106G6A.4
Y106G6A.5
Y106G6A.a
Y106G6A.b
Y67A6A.1
Y67A6A.2
B0379.1
B0379.2
B0379.3
B0379.4
B0379.5
B0379.6
B0379.7
C03C11.1
C03C11.2
C25A1.1
C25A1.10
C25A1.11
C25A1.12
C25A1.14
C25A1.15
C25A1.2
C25A1.3
C25A1.4
C25A1.5
C25A1.6
C25A1.7
C25A1.8
C25A1.9
F10G8.1
F10G8.2
F10G8.3
F10G8.4
F10G8.5
F10G8.6
F10G8.7
F10G8.8
F10G8.9
F16C3.1
F16C3.2
F25D7.1
F25D7.2
F25D7.3
F25D7.4
F25D7.5
F45H11.1
F45H11.2
F45H11.3
F45H11.4
T20F10.1
T20F10.2
T20F10.3
T20F10.4
T23D8.1
T23D8.2
T23D8.3
T23D8.4
T23D8.5
T23D8.6
T23D8.7
T23D8.8
T23D8.9
T24D1.1
T24D1.2
T24D1.3
T24D1.4
Y106G6A.c
Y106G6A.d
Y106G6D.1
Y106G6D.2
Y106G6D.3
Y106G6D.4
Y106G6D.5
Y106G6D.6
Y106G6D.7
Y106G6E.1
Y106G6E.2
Y106G6E.3
Y106G6E.4
Y106G6E.5
Y106G6E.6
Y106G6G.1
Y106G6G.2
Y106G6G.3
Y106G6G.4
Y106G6G.5
Y106G6H.1
Y106G6H.2
Y106G6H.3
ZC247.1
ZC247.2
ZC247.3
ZC247.4
ZC434.1
ZC434.2
ZC434.3
ZC434.4
ZC434.5
ZC434.6
ZC434.7
ZC434.8
ZC434.9
B0205.1
B0205.10
B0205.2
B0205.3
B0205.4
B0205.5
B0205.6
B0205.7
B0205.8
B0205.9
B0511.1
B0511.10
B0511.11
B0511.12
B0511.2
B0511.3
B0511.4
B0511.5
B0511.6
B0511.7
B0511.8
B0511.9
C34B2.1
C34B2.10
C34B2.2
C34B2.3
C34B2.4
C34B2.5
C34B2.6
C34B2.7
C34B2.8
C34B2.9
C35E7.1
C35E7.2
C35E7.3
C35E7.4
C35E7.5
C43H8.1
C43H8.2
C43H8.3
F25H2.1
F25H2.10
F25H2.11
F25H2.12
F25H2.13
F25H2.2
F25H2.3
F25H2.4
F25H2.5
F25H2.6
F25H2.7
F25H2.8
F25H2.9
F37D6.1
F37D6.2
F37D6.3
F37D6.4
F37D6.6
F37D6.7
F55A3.1
F55A3.2
F55A3.3
F55A3.5
F55A3.6
F55A3.7
F59C6.1
F59C6.10
F59C6.2
F59C6.3
F59C6.4
F59C6.5
F59C6.6
F59C6.7
F59C6.8
F59C6.9
R13H8.1
R13H8.2
T22A3.2
T22A3.3
T22A3.4
T22A3.5
T22A3.6
T22A3.7
T22A3.8
Y106G6H.10
Y106G6H.12
Y106G6H.13
Y106G6H.14
Y106G6H.15
Y106G6H.16
Y106G6H.4
Y106G6H.5
Y106G6H.6
Y106G6H.7
Y106G6H.8
Y106G6H.9
C27C7.1
C27C7.2
C27C7.3
C27C7.4
C27C7.5
C27C7.7
C35E7.10
C35E7.6
C35E7.7
C35E7.8
C35E7.9
F28D9.1
F28D9.2
F28D9.3
F36D1.1
F36D1.2
F36D1.3
F36D1.4
F36D1.5
F36D1.6
F36D1.7
F36D1.8
F46A8.1
F46A8.10
F46A8.2
F46A8.3
F46A8.4
F46A8.5
F46A8.6
F46A8.7
F46A8.9
F49D11.1
F49D11.2
F49D11.3
F49D11.4
F49D11.5
F49D11.6
F49D11.7
F49D11.8
F49D11.9
F56G4.1
F56G4.2
F56G4.3
F56G4.4
F56G4.5
F56G4.6
H25P06.1
H25P06.2a
H25P06.4
M04D5.1
M04D5.2
T27C10.1
T27C10.2
T27C10.3
T27C10.4
T27C10.5
T27C10.6
W02B9.1
W06H12.1
Y52B11A.1
Y52B11A.10
Y52B11A.11
Y52B11A.2
Y52B11A.3
Y52B11A.4
Y52B11A.5
Y52B11A.7
Y52B11A.8
Y52B11A.9
Y52B11B.1
Y52B11B.2
Y52B11C.1
Y53H1A.a
Y53H1A.b
Y53H1A.c
Y53H1A.d
Y53H1B.a
Y53H1B.b
Y53H1B.c
Y53H1B.d
Y53H1C.a
Y53H1C.b
Y53H1C.c
Y53H1C.d
Y53H1D.a
Y95D11A.a
Y95D11A.b
Y95D11A.c
ZK39.1
ZK39.2
ZK39.3
ZK39.4
ZK39.5
ZK39.6
ZK39.7
ZK39.8
C17D12.1a
C17D12.2
C17D12.3
C17D12.4
C17D12.5
C17D12.6
C17D12.7
C27C7.8
F11A6.1
F11A6.2
F15D3.1
F15D3.10
F15D3.2
F15D3.4
F15D3.5
F15D3.6
F15D3.7
F15D3.8
F15D3.9
F32B4.1
F32B4.2
F32B4.3
F32B4.4
F32B4.5
F32B4.6
F32B4.7
F32B4.8
F35E2.1
F35E2.2
F35E2.3
F35E2.4
F35E2.5
F35E2.6
F35E2.7
F35E2.8
F35E2.9
F53B8.1
K08C9.1
K08C9.2
K08C9.4
K08C9.5
K08C9.6
K08C9.7
R09B3.1
R09B3.2
R09B3.3
R09B3.4
R09B3.5
T02G6.1
T02G6.2
T02G6.3
T02G6.4
T02G6.5
T02G6.6
T02G6.7
T22H2.1
T22H2.2
T22H2.3
T22H2.4
T22H2.5
T22H2.6
W04G5.1
W04G5.2
W04G5.3
W04G5.4
W04G5.5
W04G5.6
W04G5.7
W04G5.8
W04G5.9
Y47H9A.1
Y47H9B.1
Y47H9B.2
Y47H9C.1
Y47H9C.10
Y47H9C.11
Y47H9C.12
Y47H9C.2
Y47H9C.3
Y47H9C.4
Y47H9C.5
Y47H9C.6
Y47H9C.7
Y47H9C.8
Y47H9C.9
ZK1025.2
ZK1025.3
ZK1025.4
ZK1025.5
ZK1025.6
ZK1025.7
ZK1025.8
ZK1025.9
ZK1151.1
ZK1151.2
ZK1151.3
C15C6.1
C15C6.2
C15C6.3
C15C6.4
C47F8.1
C47F8.2
C47F8.3
C47F8.4
C47F8.5
C47F8.6
C47F8.7
C47F8.8
F14B6.1
F14B6.2
F14B6.3
F14B6.4
F14B6.5
F14B6.6
F15H9.1
F15H9.2
F15H9.3
F15H9.4
F41D3.1
F41D3.10
F41D3.11
F41D3.2
F41D3.3
F41D3.4
F41D3.5
F41D3.6
F41D3.7
F41D3.8
F41D3.9
F56H6.1
F56H6.10
F56H6.11
F56H6.12
F56H6.2
F56H6.3
F56H6.4
F56H6.5
F56H6.6
F56H6.7
F56H6.8
F56H6.9
M01G12.1
M01G12.10
M01G12.11
M01G12.12
M01G12.13
M01G12.14
M01G12.2
M01G12.3
M01G12.4
M01G12.5
M01G12.6
M01G12.7
M01G12.9
R05D7.1
R05D7.2
R05D7.3
R05D7.4
R05D7.5
R06C1.1
R06C1.2
R06C1.3
R06C1.4
R06C1.6
T09E11.1
T09E11.2
T09E11.3
T09E11.4
T09E11.5
T09E11.6
T09E11.7
T09E11.8
T09E11.9
Y47H10A.a
Y47H10A.b
[truncated: 1,301 more rows]
