# Supplementary material for: Mitochondrial fission surveillance is coupled to Caenorhabditis elegans DNA and chromosome segregation integrity
Source: PLoS Genet. 2025 Apr 25;21(4):e1011678. doi: 10.1371/journal.pgen.1011678 (PMC12064022; doi:10.1371/journal.pgen.1011678)
Supplement: S3 Data — (XLSX) [file pgen.1011678.s011.xlsx]

## Sheet: Fig 1B
Mito. Length (μm)
control	eat-3(ad426)	drp-1(or1393)
6.694	2.516	11.801
6.03	2.244	41.233
2.22	0.893	16.477
14.843	6.006	40.837
10.367	3.421	8.078
13.018	3.531	7.669
3.781	1.57	60.761
20.894	13.73	10.714
3.483	1.11	15.262
29.23	7.504	9.62
4.089	1.721	49.848
6.985	3.421	12.442
4.07	1.704	29.018
19.244	13.41	55.473
29.669	7.989	44.559
2.373	1.046
29.715	8.603
28.609	6.393
24.687	3.188
6.703	3.483
11.079	13.478
20.067	6.637
28.886	12.933
17.164	6.099
15.624	8.698

## Sheet: Fig 1C
Fluorescence intensity
WT	eat-3(ad426)	drp-1(or1393)
0	8083	1710
0	9554	1409
0	8307	1666
0	7760	1562
345	7707	1767

## Sheet: Fig 1E
Embryos w/ Phsp-6::GFP activation(%)
WT	eat-3(ad426)	drp-1(or1393)
0	0	45.7
0	73.3	23
100	26.7	31.3

## Sheet: Fig 2B
Mito. Length (μm)
control	act-1_ACT1(RNAi)	act-4_ACT4(RNAi)	tba-1_TBA1(RNAi)	tbb-1_TBB1(RNAi)	tbg-1_TBG1(RNAi)
18.117	32.272	29.192	17.331	33.942	12.024
16.611	17.167	19.461	12.974	28.961	12.743
10.681	14.481	12.581	12.581	21.754	17.792
10.681	12.417	12.024	10.287	21.198	11.467
17.493	10.124	10.124	9.731	20.574	11.467
17.167	9.731	13.531	9.561	20.017	11.298
13.761	11.467	9.731	17.887	17.561	18.904
11.631	32.761	18.904	13.531	16.054	23.722
11.621	20.804	13.924	20.343	15.104	20.574
11.237	17.724	25.785	37.511	13.598	18.904
10.517	13.924	27.454	33.548	13.521	16.543
10.45	13.367	26.274	24.998	12.024	14.874
10.287	12.811	25.161	20.804	11.785	14.711
10.124	12.504	24.835	20.478	11.467	14.481
17.724	9.731	23.716	16.956	11.074	14.471
17.485	26.504	23.204	15.824	11.074	14.317
16.793	15.431	22.609	14.317	11.068	13.761
16.381	11.074	22.148	13.137	10.681	13.367
14.643		20.967	12.648	10.681	12.581
13.531		17.561	11.237	10.469	12.417
12.959		16.842	10.441	17.004	11.631
12.187		16.217	10.124		21.198
11.785		15.892	10.124		20.411
11.467		15.267	9.731		14.481
10.681		14.874			14.317
10.517		12.974			13.367
10.124		11.237			12.024
10.047		10.681			11.861
14.874		14.317			10.843
10.681
10.441
13.137
12.743
13.531

## Sheet: Fig 2C
Number of TOM20 peaks
control	act-1(RNAi)	act-4(RNAi)	tba-1(RNAi)	tbb-1(RNAi)	tbg-1(RNAi)
7	4	4	5	5	4
8	5	5	5	6	4
7	3	3	6	7	5
9	5	4	8	5	3
8	5	6	5	6	5
8	4	4	6	5	4
7	2	4	5	7	3
7	4	3	6	5	6
8	4	6	6	5	6
10	4	6	5	6	5

## Sheet: Fig 2E
Embryos w/ Phsp-6::GFP puncta(%)
control	tba-1(RNAi)	tbb-1(RNAi)	tbg-1(RNAi)	act-1(RNAi)	act-4(RNAi)
0	0.099	0.079	0.098	0.357	0.239
0	0.118	0.098	0.113	0.379	0.149
0	0.147	0.074	0.122	0.241	0.239

## Sheet: Fig 3B
Embryos w/ Phsp-6::GFP puncta(%)
control	air-1(RNAi)	air-2(RNAi)	tlk-1(RNAi)
0	19.9	12.96	20.6
0	20.04	15.08	12.21
0	19.92	13.34	15.98

## Sheet: Fig 3D
Mito. Length (μm)
control	air-1(RNAi)	air-2(RNAi)	tlk-1(RNAi)
8.81296	25.2051	17.718	15.7564
13.3309	26.1796	20.767	21.171
16.7746	25.6197	19.7317	16.66
15.5805	21.4205	20.4158	24.1328
12.4124	30.2016	23.9954	18.5279
14.7918	21.1255	14.3308	20.9132
13.8202	16.8491	21.1701	16.3487
13.8979	16.6781	20.3061	18.5626
15.0148	14.8426	22.2641	22.3166
12.4899	15.6489	19.9738	17.5296
10.8685	13.8951	19.435	21.8706
11.8887	14.4737	19.3515	17.6464
8.39371	16.1289	16.7217	15.845

## Sheet: Fig 3E
Number of TOM20 peaks					Mito. Length (μm)
WT	air-1(vw5)	air-2(or207)	tlk-1(tm2395)		WT	air-1(vw5)	air-2(or207)	tlk-1(tm2395)
7	2	3	2		38.631	45.591	41.313	48.415
8	4	5	4		26.9	52.427	42.014	51.595
7	3	4	5		26.964	62.292	36.799	41.567
6	3	5	4		23.933	45.817	37.827	61.553
8	3	6	3		33.394	46.84	40.695	40.81
7	4	3	2		27.693	57.384	45.821	50.065
8	4	3	4		22.588	56.068	41.2	54.813
8	4	3	4		26.994	76.232	51.852	41.258
6	3	4	3		32.128	53.303	43.959	37.468
7	2	4	3		36.684	57.328	49.713	56.123

## Sheet: Fig 3F
Embryos w/ Phsp-6::GFP puncta(%)
control	cdk-1(RNAi)
0	6.75
0	6.5
0	6.97

[truncated: 39 more sheets: Fig 5B, Fig 5D, Fig 5E, Fig 5G, Fig 6A, Fig 7I, Fig 7K, Fig 7L, Fig 7M, Fig 7D, Fig 7E, Fig 7F, SF 1A, SF 1D, SF 4B, SF 4D, SF 4E, SF 4G, SF 5A, SF 5B …]
